# Supplementary material for: Transcriptome analysis of differential sugar accumulation in the developing embryo of contrasting two Castanea mollissima cultivars
Source: Front Plant Sci. 2023 Jun 19;14:1206585. doi: 10.3389/fpls.2023.1206585 (PMC10315843; doi:10.3389/fpls.2023.1206585)
Supplement: Supplementary file 1 [file Table_1.xlsx]

## Sheet: Table S1
Table S1 Primers used for qPCR analysis
Unigene ID	enzyme	sequence (5′−3′)	annealing temp (°C)
bl_022594	SUS	F:TGTTGTGGTTGGCGGTTACA	60
		R:ATCCATCGGAACTGCCCTTG	60
bl_000393	HXK	F:ATCTGAGGGTGGAAGCAAGC	60
		R:CTCGCAGGACTCGGAAGTTT	60
bl_006369	PGI	F:ACTGACAGGATGTGGGCAAG	60
		R:TTCCTTTTGAACTTCAGCGAGT	60
bl_023898	PGM	F:GCCAAAAGCCTGGTACCTCT	60
		R:GAGTAGTAGCGGCCATCACC	60
bl_015411	GPT	F:ATTGGTGGTTGTGCACTTTCTG	60
		R:AGACTTCCCCTTCATGCCCTTC	60
bl_041414	PGM	F:TGGTTGGCAAGGAAGGTGTT	60
		R:CAGGCTGACCACTGCTGTAA	60
bl_001069	GBSS	F:CCAGGGAAGATTCCCCTTCTC	60
		R:TCCTGGGCATAGTATGGGCT	60
bl_041898	SS	F:TCAGTTTCAGGTGGTAGGCG	60
		R:TAGCCATCCAACTCTGTGCC	60
bl_001826	SBE	F:TCCAGGAGTGCCTGAGACTAA	60
		R:CACGCCAACCAAAACACTATCA	60
bl_028078	ISA	F:AGCTATGCTCCTTCATCATCCAC	60
		R:CCAATGCAAGAGCGAGAAGTG	60
bl_017818	GWD	F:AAGCTGTGTGTGGGAACCAA	60
		R:ATGGCTAATACAGCACGGGG	60
bl_007992	CSLA02	F:TGTGATGTCAATGCACCGGA	60
		R:CCAACGTAGCCAAAACCTGC	60
reference	18s	F:CGGCTACCACATCCAAGGAA	60
gene		R:GCTGGAATTACCGCGGCT	60

## Sheet: Table S2
Table S2. Summary of sequencing data of Chinese chestnut embryos
Sample	Raw Reads	Clean Reads	Clean Base(G)	Error Rate(%)	GC(%)	Accession
LS60_1	46687820	45750254	6.86	0.03	44.7	SRR21681187
LS60_2	52502798	50821486	7.62	0.03	44.36	SRR21681186
LS60_3	50307454	49657566	7.45	0.03	44.09	SRR21681175
LS70_1	44625420	41807402	6.27	0.03	44.6	SRR21681164
LS70_2	46197140	43706916	6.56	0.03	44.76	SRR21681163
LS70_3	46911696	44315652	6.65	0.03	44.8	SRR21681162
LS80_1	46268824	44046504	6.61	0.03	45.14	SRR21681161
LS80_2	47470096	45638078	6.85	0.03	45.11	SRR21681160
LS80_3	47133006	44903172	6.74	0.03	45	SRR21681159
LS90_1	43288074	41770906	6.27	0.03	45.3	SRR21681158
LS90_2	46819012	46087446	6.91	0.03	45.31	SRR21681185
LS90_3	46379900	45540394	6.83	0.03	44.73	SRR21681184
LS100_1	43945580	43605116	6.54	0.03	43.43	SRR21681183
LS100_2	46719720	45075940	6.76	0.03	44.83	SRR21681182
LS100_3	48522608	46881840	7.03	0.03	44.99	SRR21681181
HS60_1	50570610	48698240	7.3	0.03	44.59	SRR21681180
HS60_2	47248630	45729164	6.86	0.03	44.41	SRR21681179
HS60_3	47670302	45488526	6.82	0.03	44.2	SRR21681178
HS70_1	46181388	44858826	6.73	0.03	45.38	SRR21681177
HS70_2	47324340	45192132	6.78	0.03	45.21	SRR21681176
HS70_3	46283572	43898452	6.58	0.03	44.76	SRR21681174
HS80_1	46544826	44316568	6.65	0.03	45.07	SRR21681173
HS80_2	46859006	45491280	6.82	0.03	45.43	SRR21681172
HS80_3	48162736	45814354	6.87	0.03	45.39	SRR21681171
HS90_1	46377080	44611922	6.69	0.03	44.81	SRR21681170
HS90_2	46045202	44721988	6.71	0.03	44.97	SRR21681169
HS90_3	46118014	44107872	6.62	0.03	45.16	SRR21681168
HS100_1	46458028	44984146	6.75	0.03	45.04	SRR21681167
HS100_2	45986528	44403944	6.66	0.03	45.16	SRR21681166
HS100_3	49472354	47452270	7.12	0.03	44.95	SRR21681165

## Sheet: Table S3
Table S3. Identiﬁcation of genes related to sucrose degradation and starch synthesis. The expressed unigenes with FPKM values > 100 are highlighted with bold font. The five color modules were from Figure 4.
Enzyme	Gene ID	LS60	LS70	LS80	LS90	LS100	HS60	HS70	HS80	HS90	HS100	Model
SUS	bl_020147	0.06	0.08	0.02	0	0	0.06	0	0.01	0	0
	bl_022590	87.33	171.94	80.01	65.93	2.18	51.78	125.76	74.28	8.6	1.8	blue
	bl_022593	1081.33	2083.88	805.61	840.14	83.41	529.01	1415.92	1076.49	203.61	71.67	turquoise
	bl_022594	2969.22	4085.95	3144.82	1225.71	41.14	3852.12	2042.35	1658.41	229.1	30.88	turquoise
	bl_024378	95.57	138.53	32.99	30.49	84.15	67.1	25.8	25.43	62.72	125.94	brown
	bl_026966	0.04	0.01	0.06	0	0	0.02	0.01	0	0.02	0.02
	bl_040353	10.77	1.3	0.27	0.02	0	6.55	0.05	0.08	0.01	0	turquoise
	bl_040354	312.52	190.16	36.71	12.37	10.94	161.84	21.3	27.49	12.58	21.49	turquoise
FK	bl_004219	0.02	0	0	0	0	0	0	0	0	0
	bl_006661	0	0	0	0	0	0	0	0	0	0
	bl_008247	688.17	591.01	262.39	205.68	51.22	598.45	264.02	278.01	108.42	74.76
	bl_030635	0	0	0	0	0.02	0	0	0	0	0
	bl_040433	175.52	164.95	113.23	71.03	17.14	143.86	77.4	68.37	23.93	21.73	turquoise
	bl_041417	26.26	21.06	21.63	19.7	9.18	27.69	17.32	13.5	14.45	15.02
	bl_044396	0	0	0	0	0	0	0.1	0	0	0
UGP	bl_011328	2.4	0.4	0.57	2.18	1.18	0.25	2.08	0.19	0.79	0.3
	bl_020118	488.68	621.34	462.08	278.22	75.39	487.35	364.13	269.26	166.75	116.63
	bl_031808	23.86	25.55	13.19	13.84	12.67	16.76	17.73	14.43	17.96	16.6
	bl_032944	0	0	0.44	0.16	0.3	0.48	1.26	1.33	0.53	0.46
	bl_036533	0.41	0.46	0.08	0.07	0.5	0.07	0.07	0.07	0.08	0.31
	bl_036534	0.07	0.23	0	0.51	0.48	0	0.94	0.5	0.45	0.15
CINV	bl_001293	51.06	58.53	40.37	34.04	24.2	47.78	54.71	47.59	23.46	29.87
	bl_007582	0.46	0.12	0.29	0.19	0	0.71	0.19	0.08	0.18	0.03
	bl_007586	0.56	0.27	0.33	0.21	0	0.42	0.67	0.38	0.41	0.08
	bl_010580	0	0.01	0	0.01	0.12	0	0	0	0	0.04
	bl_020682	0	0.02	0	0.04	0.02	0	0	0	0.09	0.06
	bl_020722	0.19	0.12	0	0.09	0.05	0.02	0.16	0.02	0.22	0.07
	bl_038212	0.05	0	0	0.05	0	0	0	0	0	0
	bl_038213	0.04	0	0	0	0	0	0	0	0	0
HXK	bl_000393	70.39	72.07	52.6	40.96	44.08	58.59	49.2	45.92	48.34	59.12
	bl_013288	5.32	1.64	0.58	0.53	1.54	3.11	1.14	0.19	0.35	0.8
	bl_013289	2.19	1.67	0.55	0.3	0.34	0.9	0.69	0.5	0.86	0.73
	bl_014260	0.55	0.41	0.05	0.2	0.22	0.27	0.15	0.15	0.04	0.14
	bl_038962	0.38	0.82	0.26	0	0.07	1.09	0.12	0.09	0	0.05
	bl_040066	0.62	0.25	0.09	0.04	0.08	0.27	0.05	0.05	0.03	0.07
PGI	bl_000425	1.65	2.85	3.51	2.15	3.97	1.63	2.38	2.09	1.27	1.56	green
	bl_006369	472.32	336.37	170.55	85.7	70.03	324.46	101.1	68.16	116.11	133.16	turquoise
	bl_011664	12.53	16.58	10.08	5.65	9.21	10.24	4.8	4.61	6.39	10.75	turquoise
	bl_013707	2.28	0.54	1.14	0.14	0.13	19.7	1.7	11.84	15.9	6.08	yellow
	novel.2749	3.53	2.21	2.08	2.1	1.23	8.42	5.32	4.74	1.31	1.39	brown
PGM	bl_023898	144.9	161.73	122.21	99.23	58.72	130.63	84.56	81.91	103.57	116.18	turquoise
GPT	bl_003926	9.19	5.54	3.83	12.5	11.44	4.01	1.36	4.55	43.95	13.82	blue
	bl_015411	1556.36	2737.28	1567.01	1306.98	295.59	1086.37	2047.21	1837.8	816.85	579.33	blue
	bl_029302	5.45	3.9	1.26	9.04	7.91	1.67	0.39	2.52	39.84	20.67	blue
PGM	bl_023918	0.01	0.03	0.06	0.08	0.1	0.03	0.04	0.15	0.01	0.03
	bl_041414	58.87	68.59	37.57	17.7	30.55	58.42	38.59	21.16	29.01	33.86
AGP	bl_002166	315.65	530.06	460.24	459.65	170.6	288.33	320.35	386.97	400.41	339.61	blue
	bl_002526	513.71	812.19	713.99	650.33	103.19	436.27	571.05	486.82	421.66	288.73	blue
	bl_002527	0.37	1.53	0.2	0	0	0	0.14	0.13	0	0
	bl_011026	0.25	0.17	0.22	0.1	0	0.01	0.11	0	0	0
	bl_037825	525.4	808.18	559.75	397.99	142.41	450.64	485.29	450.77	239.54	243.83
	bl_042291	0.06	0.05	0.04	0.01	0.05	0.02	0.06	0.18	0.06	0.05
GBSS	bl_001069	1469.95	3984.06	2402.03	3875.76	1081.93	495.77	4085.49	4011.17	1896.37	1493.87	blue
	bl_031754	0.97	0.57	0.28	0.33	2.11	0.73	0.91	1.26	1.6	1.54	blue
SS	bl_009423	72.53	52.97	21.07	16.31	13.41	34.39	18.58	13.85	13.95	17.14	turquoise
	bl_029233	64.13	92.09	32.76	21.91	19.47	40.14	23.6	15.69	15.06	23.23	turquoise
	bl_030477	8.37	8.53	5.7	7.3	9.52	5.25	8.13	8.52	6.19	9.35
	bl_032585	22.83	25.09	26.63	32.96	20.46	16.95	22.81	25.82	23.51	21.22
	bl_041898	31.46	39.41	33.65	105.1	125.53	22.94	39.38	63.64	159.66	175.11
SBE	bl_001826	80.26	144.16	149.64	148.92	110.6	77.72	115.65	133.43	143.58	265.66	turquoise
	bl_017234	99.33	136.9	86.34	76.34	48.3	65.28	56.22	62.59	77.64	77.87	turquoise
	bl_025672	7.7	6.92	2.71	2.48	3.92	3.13	2.72	1.96	2.92	4.62	turquoise
ISA	bl_012312	1.95	2.73	1.69	1.65	0.86	1.64	1.49	1.23	0.82	0.42
	bl_024805	19.21	35.5	12.19	6.42	2.41	12.18	8	7.41	5.23	4.56	turquoise
	bl_028078	41.67	97.52	81.93	102.54	27.68	28.29	74.52	93.65	102.59	72.28	blue
	bl_035525	66.26	63.84	33.08	29.95	6.01	34.31	39.53	25.93	15.26	12.12	turquoise

## Sheet: Table S4
Table S4. Identiﬁcation of genes related to starch degradation and sucrose synthesis. The expressed unigenes with FPKM values > 100 are highlighted with bold font. The five color modules were from Figure 4.
Enzyme	ID	LS60	LS70	LS80	LS90	LS100	HS60	HS70	HS80	HS90	HS100	Model
GWD	bl_017818	6.71	15.13	25.35	53.92	31.73	6.99	27.72	67.92	83.15	74.7	turquoise
	bl_041270	6.51	5.88	4.73	7.03	4.41	3	6.87	6.44	5.57	2.24
PWD	bl_030176	48.63	34.96	56.24	46.02	33.31	47.42	80.05	46.4	27.84	25.08	yellow
	bl_038912	164.03	215.98	100.85	85.74	94.33	101.93	96.64	93.7	112.36	152.68
	bl_038913	47.25	87.66	17.65	41.01	40.33	9.53	40.84	31.69	46.42	65.73	brown
AMY	bl_001876	24.34	21.34	16.88	10.62	5.71	20.03	15.92	11.65	6.7	6.43
	bl_027371	14.84	15.65	13.47	16.43	16.38	12.7	14.72	16.98	21.93	19.67
	bl_028268	2.35	4.84	6.12	7.29	40.26	2.9	4.54	8.68	7.58	23.29
	bl_045560	6.16	4.84	2.37	3.65	10.32	3.19	2.61	3.65	10.4	16.79	blue
BAM	bl_000958	16.43	12.2	5.4	5.2	6.68	8.7	6.01	5.16	7.46	7.95
	bl_011926	2.96	1.76	0.56	0.26	0.26	1.98	1.64	0.27	0.36	0.08
	bl_023108	17.59	22.6	9.75	8.34	6.18	10.84	7.37	6.95	7.22	7.6	turquoise
	bl_023378	1.3	0.54	0.16	0.13	4.66	0.61	0.24	0.12	0.78	2.06	blue
	bl_030726	13.83	41.69	195.35	313.45	163.64	28.74	201.54	295.17	231.16	166.62	turquoise
	bl_039134	18.99	26.78	21.44	19.59	172.89	21.5	14.69	25.13	71.44	162.73	blue
	bl_042940	7.69	7.13	3.57	2.07	2.74	7.7	4.04	2.7	2.14	4.14
	bl_042941	8.28	8.58	7.93	6.36	4.31	9.15	6.7	7.38	7.74	6.57
LAD	bl_044251	2.94	4.17	2.82	4.29	4.64	0.79	6.3	4.52	5.75	7.55	brown
	bl_044252	6.85	9.94	7.38	8.89	11.74	5	9.68	10.74	13.16	16.35
PHS1	bl_000441	431.7	666.86	350.68	183.26	67.55	549.03	385.74	419.15	254.55	296.84	turquoise
	bl_011093	0.21	0.28	0.56	0.13	0.4	0.31	0.44	0.4	0.19	0.41
	bl_011094	0.25	0.19	0.18	0.05	0.08	0.05	0.21	0.17	0.05	0.05
DPE1	bl_038705	22.61	31.45	22.9	15.67	9.88	23.06	19.46	19.68	16.92	13.52
MEX1	bl_041158	13.38	15.97	8.96	13.52	14.63	7.79	11.59	13.17	24.81	29.16	blue
GLT	bl_000138	170.89	185.3	117.38	88.7	25.68	134.55	83.11	78.61	51.09	38.18
DPE2	bl_015779	14.81	14.16	14.28	11.4	39.07	10.37	13.95	16.35	26.99	38.68	blue
PHS2	bl_015169	111.62	133.22	79.14	60.45	14.94	84.93	56.98	53.76	40.2	28.25	turquoise
	bl_015172	0.08	0	0	0	0	0	0	0	0	0
SPP	bl_016330	51.45	47.03	58.69	78.11	78.11	63.63	61.1	68.01	82.4	76.89
	bl_034144	5.88	4.37	2.93	2.53	4.2	2.94	2.78	1.78	1.6	2.8
SPS	bl_001419	10.12	10.5	5.71	9.85	22.33	4.07	4.57	7.71	18.96	23.16	blue
	bl_006692	0.27	0.49	0.06	0.17	0.19	0.21	0.22	0.17	0.19	0.01
	bl_009075	43.09	64.45	29.73	21.29	24.82	30.57	20.18	23.43	29.77	36.77	turquoise

## Sheet: Table S5
Table S5. Identiﬁcation of genes related to cold stress. The expressed unigenes with FPKM values > 100 are highlighted with bold font. The five color modules were from Figure 4.
Enzyme	ID	LS60	LS70	LS80	LS90	LS100	HS60	HS70	HS80	HS90	HS100	Model
CBF	novel.6598	0	0	0.07	0.1	3.59	0	0	0.02	1.06	4.11	blue
	novel.6599	0	0	0	0	0.3	0	0	0	0.11	0.1
	novel.7196	0	0	0	0	0.77	0	0	0	0	0.15
	novel.7197	0	0	0	0	0.11	0	0	0	0.04	0.23
	novel.7198	0	0	0	0	0.86	0.01	0	0.01	0.49	2.36	blue
	novel.7199	0	0	0	0	1.34	0	0	0	0.07	0.36
	novel.8058	0.03	0	0.03	0.05	1.77	0	0	0	0.1	1.12
	novel.8061	1.33	1.54	2.7	5.33	7.95	1.86	3.49	5.97	8.48	5.53	turquoise
	novel.8535	0.7	1.32	2.57	1.1	0.02	1.12	1.44	0.5	0.04	0.08	blue
COR	bl_002626	14.52	13.26	15.39	17.28	14.66	21.13	13.87	20.59	20.04	9.59
	bl_028264	5.76	12.61	21.39	21.46	28.31	27.38	10.68	23.63	45.57	17.09	turquoise
	bl_030433	374.58	1021.11	1893.45	5595.03	6186.09	808.36	1783.31	4900.88	8145.13	6982.34	turquoise
PYL	bl_016739	17.98	13.16	7.72	13.14	5.87	21.49	10.21	9.86	16.72	13.27	brown
	bl_020861	90.67	103.27	113.49	148.14	228.7	131.86	143.48	195.53	168.62	267.46
	bl_021148	0.57	0.38	0.52	0.58	0.99	2.16	0.63	0.48	0.81	0.69	brown
	bl_023239	17.25	11.67	21.29	19.24	24.94	28.95	17.59	19.54	31.58	21.73
	bl_027991	0	0	0	0	0	0.23	0	0	0.03	0
	bl_028586	0.87	1.6	2.13	20.95	141.87	0.97	5.35	9.35	95.32	66.44	blue
	bl_041799	71.96	93.53	104.44	152.86	222.63	92.21	137.09	173.18	246.38	294.57
	bl_043526	0.08	0.09	0.06	0	0	0.17	0	0.03	0	0
PP2CA	bl_000868	77.57	37.98	49.39	29.86	108.04	115.51	42.36	24.24	77.93	107.38	blue
	bl_006256	107.43	115.18	207.85	291.66	178.13	108.31	212.87	227.83	479.25	212.81	blue
	bl_010593	0.09	0.91	0.32	0.38	0.65	0.2	0.69	0.57	0.5	0.47
	bl_012504	44.17	74.79	64.6	82.49	65.31	37.21	58.39	68.13	79.6	69.89
	bl_015234	18.11	19.42	16.03	27.27	31.68	15.48	18.88	20.95	33.22	28.26
	bl_020316	0.06	0.22	0.01	0.1	0.88	0.02	0.01	0.02	0.32	0.92
	bl_030177	99.11	144.52	70.56	58.8	36.98	113.39	73.73	58.97	66.69	42.98
	bl_041842	0.61	0.16	0.47	0.22	8.33	0.95	0.12	0.07	1.09	6.7	blue
	bl_043767	57.72	86.8	112.68	132.19	213.49	122.63	107.83	124.06	251	200.49	blue
SnRK2	bl_003017	0.59	1.83	2.67	1.57	2.62	0	2.03	2.35	4.24	0.39
	bl_006132	14.07	14.63	29.87	195.5	973	39.69	45.4	136.73	714.2	835.67	blue
	bl_018859	130.41	129.72	157.43	158.39	153.7	131.88	159.02	139.13	138.29	185.56
	bl_023408	1.06	1.26	1.72	2.9	2.9	6.03	3.2	3.61	4.5	14.32	blue
	bl_027281	44.7	49.22	57.16	45.2	282.8	66.04	66.63	52.75	74.27	255.65
	bl_027867	2.47	25.41	4.97	8.47	8.41	3.89	10.58	7.28	9.4	9.23
	bl_032825	0.92	0.21	0.25	0	5.67	0.42	0	0	0.11	0.46	blue
	bl_033123	19.24	4.05	8.94	25.68	4.89	14.6	4.65	3.18	9.17	8.05
	bl_036400	0.03	0	0	0	0	0	0	0	0	0
	bl_036737	1.72	1.52	0.78	15.45	2.32	1.55	9.15	1.59	1.7	2.23
	bl_036738	1.39	12.64	0.53	0.76	0.44	0.82	11.35	0.64	0.99	1.12
	bl_038666	21.77	13.71	13.99	19.65	11.69	29.86	18.46	41.93	23.31	17.99	yellow
CSLA	bl_007992	242.81	304.08	141.55	161.34	104.81	136.12	222.95	210.48	245.29	252.08	turquoise
	bl_017274	8.91	10.93	8.93	9.74	1.12	6.52	13.98	15.31	5.72	1.8
	bl_032384	0.06	0	0.04	0	0.02	0.14	0.04	0.08	0	0

## Sheet: Table S6
Table S6. Coexpression network for COR (bl_030433).
ID	LS60	LS70	LS80	LS90	LS100	HS60	HS70	HS80	HS90	HS100	TF-Family	KOG	Weight
bl_030433	374.58	1021.11	1893.45	5595.03	6186.09	808.36	1783.31	4900.88	8145.13	6982.34	--	At1g29390
bl_041292	64.84	127.79	536.07	5422.19	7666.06	181.01	778.27	3054.11	9137.77	7723.98	--	At4g35160	0.517047
bl_000559	2.39	3.04	4.98	17.22	21.21	3.44	4.77	12.64	31.18	24.82	--	At4g09730	0.508209
bl_014181	21.83	22.4	50.63	121.48	131.02	37.12	52.63	81.92	176.35	148.33	--	At1g04590	0.493811
bl_022472	15.19	20.28	51.07	118.29	81.48	22.44	31.4	67.24	122.42	91.31	--	At3g16990	0.493697
bl_043176	70.99	67.7	79.55	125.76	112.94	71.44	68.8	101.63	129.34	101.51	--	At1g14010	0.492331
bl_040106	62.2	56.82	52.48	142.96	91.82	48.93	61.64	81.17	149.8	118.56	--	At5g23670	0.492124
bl_005090	2.17	160.38	2579.53	9879.96	4082.05	15.68	435.07	2898.09	8526.74	6802.92	--	At4g35160	0.492116
bl_034915	0.26	11.62	146.91	822.53	716.69	2.04	169.05	475.35	809.2	584.59	--	At3g44840	0.491785
bl_040666	0	36.15	83.38	220.49	116.43	0.32	66.15	144.32	191.99	246.81	--	At4g35150	0.491501
bl_040668	53.53	1522.96	3648.35	7389.28	4061.3	179.06	2213.81	4554.71	6454.13	7338.87	--	At4g35160	0.491394
bl_020859	37.06	47.28	64.08	110.85	90.09	47.16	65.22	83.56	119.14	98.71	--	At2g46420	0.490821
bl_034913	0.08	1.23	48.63	111.96	95.27	0.12	30.77	80.63	118.99	79.38	--	At3g44840	0.490305
bl_002088	17.66	21.17	37.81	85.35	62.07	21.89	44.86	73.01	78.52	58.64	--	At1g75510	0.490267
bl_034912	0	2.76	15.68	104.77	100.38	0.5	22.9	79.35	94.22	66.69	--	--	0.490248
bl_018982	71.88	65.92	112.48	197.25	246.84	90.82	126.39	171.27	285	227.91	--	At5g57490	0.489538
novel.5168	0.05	0.53	7.67	39.52	35.14	0.13	14.89	26.93	49.96	29.95	--	At3g02100	0.489182
bl_005581	2.37	33.91	435.15	1646.4	654.89	15.37	312.86	596.11	1907.14	1592.87	--	At4g35160	0.489177
bl_015047	13.66	13.41	15.04	40.69	38.06	17.98	19.25	34.47	44.06	43.47	--	At2g30350	0.489003
bl_034918	0.57	10.78	100.78	762.04	703.72	0.78	241.33	481.76	1038.9	665.46	--	At5g37990	0.488897
bl_041160	1.74	3	6.46	12.81	9.95	2.46	5.11	9.59	16.43	8.94	--	At1g64860	0.488708
bl_009416	11.3	14	19.29	37.37	70.4	17.96	20.12	35.31	74.73	67.64	--	At3g01170	0.488576
bl_008115	0.97	22.14	60.27	129.77	60.72	1.34	47.5	87.76	113.2	105.42	--	At2g28080	0.488058
bl_016340	30.67	34.09	31.5	54.67	45.74	30.8	41.32	48.11	52.99	55.77	--	At2g35880	0.487968
bl_031297	1716.57	4023.07	12211.9	22921.8	15135.9	3228.15	13992.3	19129.9	26158.3	18355.1	--	At4g25140	0.487921
bl_041472	27.3	22.49	27.76	48.02	46.92	23.62	32.86	42.78	56.69	47.28	--	--	0.487907
bl_004934	18.88	16.92	41.46	178.41	229.17	36.33	42.98	152.42	288.11	222.82	--	At1g74320	0.487618
bl_042775	5	5.75	6.17	12.26	11.8	4.11	8.52	11.8	14.06	10.76	--	At2g20340	0.487396
bl_039341	22.68	24.22	35.97	64.14	57.71	20.81	47.83	50.31	73.08	67.67	--	At2g39840	0.487374
bl_007015	26.32	26.41	34.06	97.4	103.89	23.99	36.39	81.14	124.6	97.99	--	At4g38220	0.48736
bl_011672	119.21	125.66	168.88	217.19	184.74	153.35	172.08	207.42	260.01	220.96	--	At4g17170	0.487216
bl_045456	9.03	11.17	30.14	504.66	426.98	20.71	33.39	207.13	727.69	447.81	--	At5g65940	0.487115
bl_013182	20.44	16.57	18.8	47.33	43.22	20.97	26.04	31.87	50.45	48.22	--	At3g16230	0.486989
bl_009154	9.3	12.57	24.52	37.2	31.25	13.33	25.98	28.85	39.02	36.95	--	At5g35410	0.486822
novel.3934	0	0.52	1.92	4.6	3.72	0.12	1.49	2.02	5.39	5.53	--	At4g35160	0.486681
bl_043960	241.68	238.9	555.83	778.14	672.61	440.13	523.08	603.05	819.12	658	--	At1g75270	0.486382
bl_016845	26.96	22.69	41.92	81.69	77.81	41.19	48.12	86.93	113.84	86.73	--	At5g38060	0.486248
bl_040224	732.24	2799.9	5207.56	11056.1	8502.84	1258.9	6609.36	8679.06	11700.3	13183	--	At3g27660	0.486198
bl_024471	9.7	11.72	13.89	34.79	25.53	9.98	16.65	27.41	44.02	24.55	--	At1g77670	0.485868
bl_022482	320.96	386.58	776.59	2023.75	1914.6	691.64	592.31	1541.28	2834.48	2679.16	--	At4g16160	0.485395
bl_044515	27.57	24.53	29.15	73.87	79.45	32.25	40.75	66.52	101.47	81.54	--	At5g57950	0.485272
bl_006189	108.16	109.16	209.47	375.06	292.34	178.1	216.89	371.3	418.61	272.49	LIM	At1g10200	0.485123
bl_021492	62.41	478.4	3612.49	9332.03	9638.04	325.04	2861.15	5411.02	13229.8	9445.22	--	At3g29260	0.484921
bl_028270	1.37	6.03	11.23	16.67	16.84	4.96	6.48	14.12	25.46	18.26	--	At1g45474	0.484693
bl_014239	10.67	9.1	10.15	20.5	21.94	16.47	9.73	28.29	29.32	23.34	--	At4g20330	0.484637
bl_036601	0.01	9.74	158.95	603.47	278.52	0.18	186.69	429.69	736.59	648.76	--	At2g18540	0.484527
bl_000527	49.98	46.64	76.71	114.55	91.56	60.95	71.8	87.08	166.12	111.91	--	At4g09830	0.484443
bl_016985	27.44	26.78	50.64	62.13	60.93	28.24	49.25	55.58	79.56	70.82	--	At2g38000	0.484426
bl_005897	3.48	4.6	12.86	24.81	18.61	3.63	10.87	20.93	37.83	18.15	--	At1g10660	0.484414
bl_009587	0.46	0.64	0.96	2.86	3.07	0.69	0.38	1.82	3.63	2.88	Others	At5g15020	0.484355
bl_020914	25.15	33.51	51.3	83.39	66.09	32.2	54.25	75.93	126.31	81.38	--	At4g01130	0.483991
bl_005094	0.2	3.64	44.04	241.45	82.76	1.5	66.92	99.73	341.6	239.7	--	At4g35160	0.483926
bl_001810	66.59	59.2	47.13	106.21	92.32	41.09	64.48	96.44	154.64	120.9	--	At1g20650	0.483893
bl_045125	12.51	12.98	27.63	46.4	34.85	14.31	33.91	23.22	59.84	43.24	--	At4g13030	0.483686
bl_044425	31.46	31.27	43.35	70.12	70.21	35.85	46.46	69.91	83.23	51.58	--	At1g12600	0.483608
bl_018465	46.19	74.58	94.73	152.6	149.95	59.33	125.65	124.47	175.29	169.87	--	At2g02390	0.483598
bl_022104	21.66	26.77	29.77	41.83	36.6	14.42	27.48	38.06	47.37	54.61	--	At5g44280	0.483515
bl_009641	21.5	20.28	36.42	49.35	45.58	33.94	30.22	44.84	61.6	46.79	--	At2g04700	0.4835
bl_024694	22.89	19.29	57.96	86.57	79.35	31.29	60.2	70.16	98.61	81.28	--	At1g22050	0.483438
bl_039888	0.11	0.6	2.67	32.93	32.66	0.26	6.69	20.66	33.36	36.84	--	At1g55850	0.483188
bl_025186	1.3	1.58	5.92	13.58	13.7	1.95	6.89	14.68	13.91	10.47	--	At4g22950	0.483185
bl_039061	70.63	119.22	147.18	232.85	217.89	93.5	178.15	227.93	221.74	266.92	--	At3g02720	0.483117
bl_012453	19.47	25.97	40.91	52.08	49.69	37.26	35.35	45.31	59.09	46.34	--	At2g03690	0.483001
bl_028928	47.94	40.15	46.47	63.57	68.48	49.39	51.2	64.94	78.63	69.34	C2C2-GATA	At4g24470	0.482986
bl_024572	12.65	10.42	16.55	22.77	22.56	11.06	20.28	25.58	30.04	22.58	--	At1g80290	0.482865
bl_039283	101.85	87.9	135.53	182.05	181.37	134.48	146.96	166.05	240.59	219.39	--	At2g33470	0.482572
bl_008829	162.99	160.97	254.24	335.07	345.97	200.68	224.22	249.66	370.29	287.54	--	At3g58730	0.482474
novel.1040	0.26	3.78	7.1	31.86	28.78	1.13	7.75	19.02	45.75	32.7	--	--	0.481988
bl_038218	8.91	23.27	31.75	64.9	49.38	6.92	37.94	32.89	69.99	70.28	--	At2g40400	0.481907
bl_013171	20.8	16.96	23.81	52.72	42.13	24.34	29.24	46.44	81.26	43.5	--	At1g79810	0.481899
bl_029104	34.65	43.24	108.56	122.26	119.26	62.13	90.31	119.44	174.48	172.69	--	At4g05530	0.48189
bl_006342	27.21	38.86	52.82	78.99	75.87	28.16	65.14	66.15	87.24	88.37	--	At5g49630	0.481764
bl_020779	4.2	3.52	9.03	28.53	38.03	7.8	15.09	40.58	61.23	35.47	--	At3g61460	0.481709
bl_025924	0.06	1.09	3.02	8.15	8.26	0.36	1.84	3.96	11.93	9.78	--	At1g30700	0.481658
bl_018496	10.55	9.79	24.38	54.49	57.15	12.79	25.47	38.3	67.01	40.14	--	At2g02410	0.481653
bl_032456	0	0.21	1.78	3.78	3.72	0.02	1.26	4.05	7.62	3.78	--	At2g19070	0.481643
bl_042100	0.61	1.27	5.64	9.56	10.86	2.01	6.81	8.97	14.75	9.28	--	At3g14690	0.481322
bl_001311	14.17	16.42	17.15	27.14	31.48	14.22	19.69	26.1	45.33	30.1	--	At5g20010	0.481306
bl_001601	53.42	49.93	113.05	185.44	170.01	87.36	116.41	165.93	197.76	142.73	--	At4g31720	0.481212
bl_001600	52.8	54.11	81.98	114.27	112.08	66.43	71.55	71.48	142.85	121.35	--	At5g10730	0.481209
bl_042299	48.97	50.92	69.4	108.72	110.18	58.27	64.99	73.37	116.76	117.71	--	At5g19180	0.481133
novel.4543	100.29	117.4	257.91	497.46	507.66	309.9	126.66	350.83	732.21	680.13	--	At4g16160	0.481114
bl_002101	42.41	56.77	83.35	122.06	74.24	52.11	56.3	122.85	182.81	139.74	--	At1g75460	0.481032
bl_016701	1.81	2.81	8.6	18.4	14.43	3.59	6.24	12.86	29.68	10.22	--	--	0.481027
bl_000905	8.4	9.4	12.91	18.07	18.7	10.1	15.09	15.4	23.75	18.81	--	At1g78910	0.48101
bl_044505	10.05	10.58	12.06	20.39	21.21	8.6	11.5	14.04	29.17	22.65	--	At5g57930	0.480813
bl_000968	3.92	4.02	7.2	15.98	16.36	6.27	6.22	9.26	27.81	19.12	--	At4g24090	0.480798
bl_038382	85.5	281.84	1034.06	1737.27	1904.64	406.72	876.16	1289.29	2192	2246.46	--	At5g07330	0.480795
bl_001593	5.74	8.26	8.4	16.57	17.29	4.43	9.46	10.3	23.56	15.74	--	At5g24970	0.480791
bl_035177	1530.73	3065.07	8542.33	11278.1	12450.6	3931.39	7049.17	9927.47	14331.8	15121.9	--	At1g08830	0.480614
bl_000940	4.93	34.54	35.76	76.57	73.4	6.34	26.36	60.1	79.27	85.71	--	At4g23990	0.480562
bl_030344	20.04	8.92	25.32	41.83	48.63	30.12	26.37	42.66	56.26	44.8	--	At4g18930	0.480517
bl_008820	10.85	19.7	37.1	70.5	71.56	18.04	36.3	45.83	77.26	62.75	--	At2g30910	0.480424
bl_012299	26.41	33.41	77.97	145.3	164.13	70.67	86.57	148.68	253.56	235.4	--	At1g19130	0.480379
bl_010717	46.69	57.92	142.67	194.31	180.09	113.96	129.85	159.86	257.07	194.47	--	At1g77540	0.480146
bl_036836	0.35	1.18	4.96	4.29	5.39	1.3	1.63	4.55	7.38	6.14	--	At4g37000	0.480131
bl_019630	31.47	37.51	51.14	63.99	64.98	38.89	51.8	54.17	71.31	73.7	--	At1g53450	0.480128
bl_045414	10.42	10.2	12.81	29.72	37.14	13.69	8.62	22.51	46.17	26.55	--	At5g02270	0.480101
bl_016447	118.31	343.59	679.28	936.77	1142.6	406.5	578.2	1081.85	1397.37	1283.78	--	At5g02020	0.480076
bl_027914	35.47	36.29	58.12	94.8	87.83	59.87	44.56	46.17	113.25	105.79	--	At4g21580	0.480055
bl_019244	9.43	12.14	10.09	263.86	250.18	10.83	11.92	118.4	465.32	364.29	--	At4g01850	0.479975
novel.779	6.87	7.68	21.21	36.04	39.53	16.58	28.08	37.04	55.45	37.57	--	--	0.479897
bl_009344	79.78	89.69	140.28	214.76	243.95	109.15	153.55	173.84	314.32	255.2	--	At2g17240	0.479687
bl_014004	2.68	27.51	104.48	319.25	354.63	15.59	98.86	158.24	630.55	460.96	--	At4g27450	0.479534
bl_035111	15.86	17.13	23.92	32.54	33.89	21.16	21.3	22.8	39.67	31.23	--	At1g54110	0.479534
bl_030051	86.74	77.4	117.17	183.76	181.75	127.28	101.96	141.22	291.89	246.36	--	At3g55440	0.47949
bl_008542	78.31	93.04	150.91	236.7	254.51	166.07	186.36	241.21	284.98	268.34	--	At3g07200	0.479442
novel.558	0.08	0.17	0.5	1.65	1.47	0.32	0.21	0.9	3.24	2.64	--	--	0.479339
bl_012310	7.84	9.19	19.77	39.48	45.27	12.46	20.12	32.17	75.28	68.37	--	At1g19130	0.479062
bl_034112	2.08	2	2.88	7.56	7.93	3.22	4.15	5.25	14.63	7.5	--	At5g02230	0.479027
bl_002096	5.76	48.12	306.02	1111.36	1029.57	54.16	184.92	474.71	2271.45	1957.49	AP2/ERF-ERF	At1g75490	0.478988
bl_029114	15.69	17.48	19.53	34.43	28.15	15.37	17.7	28.3	47.54	46.11	--	At4g22260	0.478985
novel.6050	0	0.07	0.14	5.01	3.5	0.02	0.26	1.68	10.99	9.54	--	--	0.478972
bl_027355	12.86	19.92	18.64	25.76	25.48	16.75	18.78	26.2	32.77	29.56	--	At1g49670	0.478963
bl_001652	15.82	18.42	37.04	52.07	54.83	26.25	43.15	59.87	64.21	66.03	--	At2g26340	0.478909
bl_031318	20.75	22.43	23.5	54.14	39.78	16.49	24.33	28.19	74.67	65.52	--	At3g26618	0.47877
bl_020905	12.17	14.3	16.49	29.01	27.57	14.16	21.3	21.56	43.42	29.09	--	At2g46320	0.478756
bl_017818	6.71	15.13	25.35	53.92	31.73	6.99	27.72	67.92	83.15	74.7	--	At1g10760	0.478713
bl_007615	40.96	40.83	108.72	123.08	133.7	69.56	101.65	105.05	171.42	142.01	--	At1g55300	0.478706
bl_023917	42.72	86.92	264.56	343.67	326.56	162.68	165.37	297.64	503.67	270.35	--	At1g70810	0.478627
bl_035132	1.63	3.29	4.63	6.76	5.39	3.64	2.3	7.12	9.79	10.59	--	At1g08860	0.47834
bl_006737	13.47	12.28	14.45	24.96	22.76	14.1	16.41	23.31	45.93	30.18	--	At1g22850	0.47825
bl_006822	54.63	56.39	84.49	150.15	152.28	66.89	37.94	132.76	316.83	220.54	--	--	0.478126
bl_038710	9.64	12.66	10.74	22.07	27.12	6.84	13.12	20.52	36.14	32.73	--	At2g21950	0.477963
bl_018248	32.65	35.6	71.09	81.9	90.22	56.75	64.53	79.15	132.58	127	--	At2g03430	0.477928
bl_006194	36.48	160.59	149.63	335.5	312.93	118.68	74.56	206.01	517.38	472.76	--	At1g27470	0.477917
novel.1786	6.8	22.06	69.59	114.85	124.93	13.52	47.1	66.37	128.59	153.62	--	At1g23800	0.477318
novel.1874	147.44	155.37	246.48	274.88	321.91	205.54	273.54	311.78	374.8	329.67	--	At5g14670	0.477283
bl_011440	0	0.29	2.6	4.7	4.66	0	1.54	2.92	12.84	6.11	--	--	0.477137
bl_034117	6.58	15.32	72.37	123.31	154.68	23.46	81.78	154.03	163.26	131.66	--	At5g02200	0.477121
bl_016961	27.17	26.64	20.92	33.07	34.28	24.87	21.55	31.69	45.24	37.35	--	At3g54130	0.477088
bl_040837	0.26	0.58	2.53	5.46	7.49	0.3	2.36	5.09	7.43	5.22	--	At3g14690	0.477005
bl_041264	0.8	12.25	121.37	399.31	555.32	12.21	118.31	249.25	614.05	372.68	--	--	0.476915
bl_042841	0	0.01	0.73	285.05	313.49	0.03	1.29	43.89	601.93	234.85	--	At1g12740	0.476848
bl_026929	41.1	48.63	60.07	102.2	73.03	52.73	56.94	63.6	147.62	130.68	--	At3g17810	0.476514
bl_044548	16.08	17.99	26.01	38.53	45.96	21.36	24.71	28.7	49.45	42.4	--	At1g80780	0.476463
novel.6439	0.3	3.93	41.77	47.86	73.85	1.18	33.78	76.98	97.83	71.46	--	--	0.47632
novel.205	0.39	0.21	0.32	1.7	2.28	0.16	0.69	1.81	4.51	2.1	--	At2g17910	0.476261
bl_016452	34.75	25.44	33.51	79.71	79.05	34.34	39.97	60.38	109.27	129.91	--	At3g53970	0.476219
bl_029615	172.76	155.56	149.3	214.39	221.7	141.97	167.39	198.86	327.14	284.21	--	At1g07080	0.476146
bl_006273	48.77	40.06	62.1	84.74	99.36	71.93	57.58	73.84	116.79	99.72	--	At5g51700	0.476026
bl_019587	0	0	0.26	26.45	33.47	0.17	0.22	15.95	75.1	30.36	--	--	0.476016
novel.1671	0	0.02	0.81	1.46	1.61	0.04	0.46	1.81	4.2	1.77	--	--	0.475963
bl_019277	16.77	16.95	17.99	33.19	28.61	15.31	24.96	39.5	71.2	44.96	--	At1g22850	0.475863
bl_025405	37.48	27.03	41.81	91.11	124.35	46.29	53.71	79.5	119.67	102.72	--	At5g17550	0.475861
bl_022525	1.76	1.68	18.46	38.37	68.44	5.57	10.29	60.84	72.3	44.73	--	--	0.475845
bl_029478	1.1	1.36	4.06	7.05	13.39	1.87	5.83	13.31	19.75	9.53	--	At1g13340	0.475731
bl_034722	7.54	8.32	7.95	18.99	24.79	8.54	11.15	13.81	29.87	24.68	--	At5g08560	0.475717
bl_034282	15.49	12.3	62.61	807.83	398.46	17.36	46.06	441.28	1973.12	1694.53	--	At1g26320	0.47569
bl_021493	0.04	1.8	15.35	48.13	75.56	1.33	15.27	34.1	92.32	81.86	--	At3g29260	0.475635
novel.5950	0	0	0.51	1.05	1.4	0	0.86	0.96	2.3	1.91	--	--	0.475625
novel.6258	1.11	0.78	0.92	2.57	2.85	0.75	1.15	1.38	3.79	2.73	--	At3g25750	0.475561
novel.5385	0.83	0.87	0.83	4.78	7.96	1.29	2.28	6.21	11.4	5.85	--	At1g20390	0.47545
bl_040696	27.64	26.65	22.99	47.44	55.89	22.93	24.96	41.38	74.95	68.78	--	At4g35140	0.475311
bl_007203	17.9	37.86	52.15	91.92	112.26	65.68	27.49	74.02	113.86	114.2	--	At1g08980	0.475287
bl_001741	11.71	17.29	14.61	20.92	20.72	10.9	15.54	16.62	23	25.96	--	At2g33630	0.475278
novel.8779	0.03	0.21	0.24	1.01	1.3	0.04	0.67	1.48	3.34	1.51	--	--	0.475266
bl_031765	7.85	18.45	66.72	577.9	802.18	36.28	177.1	452.47	1234.55	1317.55	--	At4g01410	0.475204
bl_012319	0.17	0.7	3.16	17.32	22.57	0.25	3.08	5.7	26.01	20.4	--	At1g23070	0.475201
bl_002059	18.1	17.69	19.04	30.8	38.16	18.41	20.47	26.03	43.9	39.41	--	At4g24160	0.475144
bl_027969	3.23	3.57	3.9	9.14	12.82	3.38	7.65	7.38	20.79	11.28	--	At1g60960	0.475123
novel.1342	0.14	0.4	1.1	1.71	3	0.29	2.75	3.82	5.45	4.36	--	At1g60710	0.475074
bl_014091	5.29	5.28	9.91	19.47	24.89	7.4	13.77	17.8	25.97	24.37	--	At5g08380	0.474878
novel.6793	5.82	4.75	11.53	334.7	150.38	3.61	16.92	165.59	734.47	594.79	--	At1g26320	0.474815
bl_003186	32.36	74.15	138.41	329.42	449.72	65.11	107.61	261.89	489.68	561.3	--	At3g22740	0.474675
bl_003260	14.74	15.17	35.72	50.99	68.12	23.45	31.47	44.6	69.72	74.53	--	At4g14870	0.474573
bl_014676	3.3	4.27	10.64	14.66	18.75	7.45	10.87	15.67	24.65	14.41	--	At3g11690	0.474562
bl_015480	0.05	0	1.01	23.97	18.09	0	0.75	28.2	91.67	64.73	--	At2g30150	0.474405
bl_005779	18.75	21.08	36.05	56.39	62.36	20.13	44.27	48.25	58.13	78.29	--	At4g24830	0.474388
bl_019823	39.78	34.26	52.93	101.13	137.59	45.8	57.47	88.8	127.48	111.28	--	Hs7661604	0.474369
bl_033959	4.49	6.64	6.15	11.03	11.95	5.32	4.61	8.1	12.66	14.31	--	At3g55140	0.474241
bl_002491	3.6	2.8	13.74	26.84	39.49	6.38	16.88	24.86	48.24	25.33	--	At3g05570	0.47424
bl_024044	4.85	7.51	22.76	32.09	38.12	20.42	21.65	28.68	39.53	46.66	--	At1g09310	0.474145
bl_041898	31.46	39.41	33.65	105.1	125.53	22.94	39.38	63.64	159.66	175.11	--	At5g24300	0.474035
bl_042568	67.55	178.11	557.19	1332.79	1909.59	148.11	779.19	1188.53	2009.8	2508.2	--	At3g51440	0.474001
bl_019397	0.25	1.65	2.72	13.99	20.07	1.09	0.75	4.21	25.12	14.24	--	--	0.473857
bl_017157	2.66	2.46	3.01	4.71	6.57	3.84	2.18	5.63	7.91	7.66	--	At3g10130	0.473853
bl_038671	21.21	30.94	161.48	909.61	1524.77	79.93	129.7	788.76	2955.34	1438.54	--	At2g02130	0.473841
bl_030570	0.88	0.51	1.24	20.64	30.08	0.62	1.01	15.26	67.93	32.25	--	At2g32990	0.473819
novel.164	0.81	1.47	2.27	3.45	4.23	1.4	1.52	3.57	4.85	3.27	--	At4g11710	0.473755
bl_014932	431.88	732.7	1664.22	2151.2	2414.78	1173.04	1554.86	1842.35	2091.01	2585.47	--	At5g10860	0.473732
bl_009728	0.31	4.15	11.04	102.38	89.85	0.26	6.06	43.65	293.11	181.22	--	At2g16890	0.473676
bl_032136	8.6	10.4	9.29	24.48	32.22	7.45	12.23	20.48	26.65	25.33	--	At3g04460	0.473623
bl_026729	1.58	2.7	5.02	16.52	25.69	2.15	5.42	10.19	40.18	30.12	--	At1g10660	0.473591
novel.2562	0.07	0.12	0.71	1.03	1.64	0.29	0.49	1.14	1.58	1.39	--	At3g09510	0.473507
bl_024658	2.31	2.22	6.13	16.76	28.41	1.5	5.42	11.89	35.61	21.09	--	At5g04440	0.473457
bl_010565	2.23	5.98	6.04	11.7	14.69	2.54	5.22	11.06	19.67	19.79	--	At1g37130	0.473209
bl_041257	9.01	10.84	10.82	30.8	42.84	8.21	12.98	23.94	46.1	51.41	--	At5g51570	0.473058
bl_024437	0	0.07	2.22	14.94	20.38	0	3.93	5.43	41.64	17.92	--	At1g02850	0.473014
bl_034795	148.35	124.76	154.99	210.27	234.96	185.98	176.28	204.57	362.66	325.92	--	At5g50550	0.472995
bl_019539	0.99	4.72	10.8	12.75	16.76	2.05	7.4	8.47	15.73	14.73	--	--	0.472947
bl_006674	7.07	2.07	6.43	39.99	80.07	2.01	14.47	55.39	95.94	100.06	AP2/ERF-ERF	At1g33760	0.472942
bl_001535	2.7	0.91	1.28	16.59	13.16	1.31	2.47	8	50.39	36.45	--	CE09303	0.472937
bl_004021	73.45	158.35	495.48	674.25	973.6	149.58	642.34	632.22	926.99	738.98	--	At4g16210	0.472826
bl_039054	11.67	12.27	15.05	26.41	32.3	15.25	12	17.78	32.1	32.74	--	At4g13670	0.472668
bl_001878	5.87	5.39	6.08	8.78	10.73	4.85	6.45	7.53	12.44	11.63	--	At2g17030	0.472652
bl_006088	40.23	44.47	105.11	151.46	184.05	53.94	100.95	104.84	172.74	159.15	--	At1g26660	0.472539
bl_038594	1.38	3.01	3.95	6.19	9.04	1.62	2.78	5.41	9	9.48	--	At3g58900	0.472534
bl_021108	12.2	11.03	15.74	29.8	44.05	11.85	24.71	28.38	49.82	33	--	At1g55880	0.472534
bl_041455	0.8	4.29	3.89	10.41	17.62	1.42	5.61	16.49	14.45	19.63	AP2/ERF-ERF	At5g52020	0.472444
bl_009309	387.33	351.25	597.25	773.13	1160.19	579.28	640.98	781.87	1332.24	1059.56	--	At5g19590	0.472378
bl_045549	0	0.07	0.52	1.55	2.42	0	0.46	1.85	4.41	4.13	--	At1g14430	0.472377
novel.4437	0.69	0.45	0.45	1.7	2.86	0.38	0.89	1.91	4.01	3.27	--	At5g24520	0.472316
bl_001056	0	0	0.17	9.68	13	0	0.81	0.89	17.9	10.66	--	--	0.47228
bl_011124	60.64	73.71	59.78	95.73	107.09	39.94	87.89	86.68	132.07	145.26	--	At2g42880	0.472203
novel.8061	1.33	1.54	2.7	5.33	7.95	1.86	3.49	5.97	8.48	5.53	AP2/ERF-ERF	At4g25490	0.472067
bl_027066	0	0.35	0.79	5.16	5.33	0.25	0.68	3.17	16.27	7.74	--	At1g17830	0.472063
bl_014477	29.89	25.25	58.39	390.4	449.51	46.51	65.15	284.96	1450.66	815.61	--	At1g54870	0.472039
bl_027661	8.29	6.22	9.84	25.22	42.63	17.37	10.67	26.35	58.1	39.65	--	--	0.471971
bl_015234	18.11	19.42	16.03	27.27	31.68	15.48	18.88	20.95	33.22	28.26	--	At1g72770	0.471968
bl_014184	4.85	4.88	5.23	7.42	9.81	6.71	6.09	9.89	11.1	11.94	--	At3g54290	0.47196
bl_031710	1	1.38	5.45	15.91	22.93	11.75	4.67	22.09	20.34	22.43	--	At2g46690	0.471877
bl_030022	4.47	8.33	34.2	51.21	80.81	9.32	55.64	68.92	92.95	109.8	--	At5g02420	0.471767
bl_038080	35.54	33.57	54.53	106.28	165.89	48.69	41.22	63.36	213.47	130.27	--	At5g32440	0.471733
bl_010526	9.4	10.26	11.41	34.49	39.24	7.32	17.26	17.16	58.93	61.83	--	At2g42450	0.471529
bl_009297	147.12	153.69	167.26	252.12	327.93	185.45	182.62	230.26	333.46	342.21	--	--	0.471444
bl_035581	6.49	5.89	5.3	10.54	15.82	3.05	7.65	10.31	18.89	13.48	--	At5g17370	0.471375
bl_026978	0.61	0.24	2.79	25.79	42.11	0.52	2.13	10.12	39.89	21.08	--	At5g03030	0.471375
novel.6767	0.02	0.02	0.3	0.34	0.91	0.12	0.26	1.09	1.36	0.92	--	At3g23880	0.47132
bl_015479	32.75	25.87	36.91	675.16	556.3	37.69	54.54	206.8	1729.08	1563.87	--	At4g01850	0.471275
bl_020081	12.53	12.5	20.16	30.74	36.22	18.1	24.09	29.72	29.47	34	--	At5g15790	0.471218
bl_011905	7.13	7.64	14.22	25.13	55.48	11.5	17.17	35.95	94.34	58.08	--	--	0.471152
bl_007983	9.91	8.1	12.96	21.86	26.94	14.03	13.74	17.64	55.18	48.29	--	--	0.47103
bl_043557	0.31	0.18	0.5	1.67	2.85	0.4	0.31	1.25	5.08	3.78	--	At2g40230	0.471029
bl_043401	17.57	16.28	17.6	25.9	35.29	15.37	17.08	21.95	37.2	28.9	--	At5g05200	0.471023
bl_023659	1.02	1.2	3.49	9.17	21.47	0.68	4.93	8.93	20.51	18.22	--	At2g02040	0.470899
novel.3024	0	0.51	3.64	5	7.96	0.03	3.61	4.04	6.88	6.09	--	At1g33980	0.470881
bl_019362	1.87	5.44	30.42	74.56	141.71	13.43	23.37	44.83	215.69	137.92	--	At4g10020	0.470849
novel.4364	0.03	0.19	0.26	0.96	1.75	0.04	0.82	1.21	2.53	2.64	--	--	0.470848
bl_003969	30.63	32.58	50.47	61.63	74.7	43.71	44.81	48.89	74.29	77.24	--	At3g17170	0.470847
bl_039865	48.57	84.41	161.45	611.75	1013.23	137.6	141.77	393.88	1450.03	1457.86	--	--	0.470731
bl_001342	15.66	17.13	18.98	29.99	36.05	18.61	17.44	22.51	33.69	38.56	HB-other	At5g11270	0.47073
novel.4254	0.02	0.03	0.07	0.68	1.57	0.02	0.01	1.17	3.28	1.17	--	--	0.470574
bl_001155	31.88	36.27	80.32	168.15	251.13	47.85	90.26	138.2	222.58	205.4	bHLH	At1g35460	0.470548
novel.3404	0	0	0.2	4.85	11.5	0	1.5	4.39	13.54	6.18	--	--	0.470439
bl_041683	0.1	3.97	17.08	55.75	108.62	1.18	22.22	39.18	142.37	122.73	--	At3g26300	0.470343
bl_040705	2.22	7.04	12.83	52.83	68.95	2.17	9.05	17.19	175.16	118.54	--	At1g31830	0.470334
bl_030703	34.76	40.19	36.65	45.47	55.44	31.73	36.73	47.15	76.04	71.9	--	At2g32340	0.470306
bl_022224	17.38	20.55	24.6	29.63	35.1	18.27	22.94	22.86	33.62	32.73	--	At2g31130	0.470266
bl_021847	5.9	11.5	71.84	151.14	202.82	9.02	54.92	73.04	236.1	313.71	--	At3g22490	0.470236
bl_039503	2.32	2.76	8.99	26.02	56.43	2.47	9.14	18.65	93.81	46.54	AUX/IAA	At3g17600	0.470078
bl_010527	11.41	11.34	15.07	31.5	38.78	14.55	19.13	19.79	69.65	70.21	--	At2g42450	0.469987
bl_010586	13.26	27.26	27	35.87	47	15.93	37.26	31.92	50.14	49.42	--	At2g46550	0.469972
bl_039034	7.38	26.93	50.63	81.98	147	2.52	60.25	106.75	132.35	157.61	--	At4g13630	0.469956
bl_017103	0.31	1.01	1.08	2.09	5.06	1.25	1.03	3.59	6.5	5.08	--	At2g36090	0.469842
bl_030431	10.67	14.47	15.13	16.23	20.69	11.11	14.84	18.03	21.91	23.62	--	At5g46420	0.469825
novel.1418	0	0.1	1.89	3.71	10.06	0.33	0.98	4.89	19.76	9.66	--	At4g03810	0.469767
bl_039857	10.11	8.49	11.98	21.76	34.1	15.2	16.13	22.2	43.79	31.07	--	At1g55880	0.469714
bl_028739	26.83	24.55	28.79	35.39	41.05	32.71	28.29	34.75	40.43	41.86	--	At5g09390	0.46967
bl_029624	7.63	5.71	4.65	8.57	12.29	6.87	5.53	9.4	15.1	12.38	--	At5g58530	0.469576
bl_023121	3.64	3.06	9.01	33.98	51.62	5.23	12.44	18	42.25	46.77	--	At4g19390	0.4695
bl_012222	0.04	0.09	0.2	0.99	1.87	0.09	0.21	0.63	2.09	1.03	--	At3g22060	0.469451
bl_041911	4.06	3.98	3.3	7.04	9.04	4.43	3.52	4.84	11.02	11.12	--	At5g53080	0.469446
bl_012764	0.22	0.93	2.39	13.94	21.32	0.13	1.34	3.67	48.21	25.13	--	At3g15850	0.469359
bl_022109	22.34	38.88	40.43	66.28	126.21	64.93	37.28	86.53	197.12	150.07	AP2/ERF-ERF	At5g44210	0.469315
bl_040334	0.21	1.06	12.5	92.82	204.07	1.39	8.62	107.05	546.39	373.55	--	At3g26060	0.469238
novel.1484	0.39	0.29	0.6	1.58	2.37	1.02	0.71	1.47	2.67	2.43	--	At5g15500	0.469122
bl_022691	16.22	48.9	210.89	839.87	1656.49	54.32	195.95	337.45	1947.29	1763.77	--	--	0.468988
bl_002217	30.26	25.78	36.27	61.27	87.32	31.82	35.84	46.83	96.27	96.36	--	At1g75180	0.46898
bl_013121	40.87	51.12	43.76	66.07	74.02	45.36	43.38	52.81	89.15	99.83	--	At1g45688	0.468919
bl_035630	23.73	25.8	24.92	37.77	51.51	28.43	26.76	31.11	69.81	43.43	--	At4g20070	0.468912
bl_010787	5.97	11.59	14.2	33.82	64.56	5.46	8.8	22.3	114.54	58.9	--	At1g77380	0.468902
bl_041799	71.96	93.53	104.44	152.86	222.63	92.21	137.09	173.18	246.38	294.57	--	At5g53160	0.468883
bl_007533	49.14	52.29	52.41	62.27	76.55	54.79	63.07	68.98	98.06	99.44	--	At5g06360	0.46883
bl_029453	76.67	99.04	152.21	152.98	193.32	137.06	128.69	127.88	216.38	200.25	--	At3g62580	0.468697
bl_023843	0.04	0.13	0.19	0.26	0.54	0	0.15	0.49	0.58	0.66	--	At3g07870	0.468621
bl_016428	0.33	5.08	19.63	46.8	77.59	1.19	16.72	32.12	75.57	54.48	--	--	0.468517
bl_018249	0.79	1.12	2	44.92	62.2	1.67	0.53	16.4	36.19	51.02	--	At2g03440	0.46835
bl_008152	0.41	0.36	2.95	16.41	40.54	0.95	4.99	17.9	42.94	30.94	--	At1g08500	0.468341
bl_041258	19.05	19.24	24.69	40.7	60.65	24	20.26	38.26	73.41	86.61	--	At5g51570	0.468288
bl_029403	2.42	2.58	4.79	11.37	17.29	2.96	5.63	11.92	12.5	14.6	--	At1g08450	0.468266
bl_004361	15.58	15.32	16.03	21	26.62	14.69	13.78	18.46	39.97	34.04	--	At5g13310	0.468151
bl_034583	0	0	0.05	0.59	0.82	0	0.26	0.21	1	1.39	--	At5g67150	0.467954
bl_044347	28.36	19.33	40.67	64.59	102.28	51.03	43.63	64.47	98.3	69.38	--	At1g01940	0.467831
bl_034716	48.91	62.96	70.55	85.42	115.78	72.43	62.13	90.53	114.83	100.72	--	At5g23440	0.467627
bl_001055	0	0.04	0.57	5.14	11.34	0	0.6	1.91	15.49	12.5	--	--	0.467413
bl_002045	4.66	5.66	6.58	17.79	24.78	5.83	6.48	10.26	35.62	41.8	--	At5g39590	0.46739
bl_034389	3.87	6.32	7.32	13.19	17.26	5.96	7.81	13.94	13.06	13.58	--	At1g18060	0.467301
bl_016623	447.79	523.76	3571.22	14427.1	35976.5	1159.08	5787.92	12884.5	45536.5	43067.7	--	At5g59320	0.467277
bl_013771	3.74	3.86	4.44	7.18	9.28	2.95	3.32	5.37	7.94	7.28	--	At3g53690	0.467186
bl_025322	14.74	44.3	114.46	575.05	903.99	23.08	92.1	217.27	1124.22	1371.96	--	At1g62710	0.467169
novel.2320	0	0.48	0.87	2.79	8.93	0.03	2.77	9.68	9.23	7.64	--	--	0.466971
bl_041439	110.18	296.66	706.66	1693.98	2848.54	234.83	684.63	1068.92	3841.94	4866.66	--	At5g51970	0.466944
bl_031521	0.36	0.57	5.78	81.86	153.99	1.1	4.98	28.73	152.29	156.84	--	At4g17720	0.466855
bl_021594	22.06	23.48	25.97	34.76	41	20.81	26.86	29.46	38.23	42.84	--	At5g16260	0.466734
bl_039777	0.87	0.78	1.85	1.93	4.8	1	1.37	3.39	5.53	5.39	--	At5g16990	0.466704
novel.4456	0	0	0.14	0.93	2.25	0	0.14	0.5	2.61	1.55	--	--	0.466662
bl_003826	0.02	0.2	5.7	33.12	54.38	0	16.59	17.1	39.38	26.4	--	At2g44990	0.466556
bl_004933	124.89	162.23	207.59	260.85	334.62	154.32	240.93	236.05	294.03	291.16	--	At2g33840	0.466554
bl_012944	7.47	8.47	17.33	26.21	44.82	14.3	24.56	32.25	44.74	55.9	--	At1g80380	0.466542
bl_043767	57.72	86.8	112.68	132.19	213.49	122.63	107.83	124.06	251	200.49	--	At3g11410	0.466494
bl_006780	181.23	208.58	443.74	540.52	735.27	272.7	424.77	415.29	635	687.09	--	At2g26400	0.46628
bl_045643	39.85	30.1	67.71	106.82	164.11	75.7	50.66	95.49	149.6	134.16	--	--	0.466229
novel.8561	12.04	12.34	28.62	37.87	62.32	20.7	27.5	47.95	57.91	42.93	--	At1g12390	0.465963
bl_004254	133.72	123.21	159.1	316.36	515.65	201.99	128.69	178.44	706.97	639.95	--	At1g27990	0.465945
bl_019670	19.63	17.12	21.37	31.08	46.14	20.8	20.03	30.27	40.76	41.87	--	At5g60860	0.465726
bl_015793	43.88	35.48	46.3	143.3	303.05	53.65	65.12	130.34	381.17	414.28	--	At3g56880	0.465552
bl_001715	77.53	78.4	62.9	112.38	197.15	64.7	58.46	98.16	223.09	140.84	bZIP	At1g42990	0.465429
bl_038378	18.64	19.25	24.73	71.72	123.51	22.32	27.67	42.19	129.28	91.27	--	At5g07360	0.465399
bl_033830	155.19	115.95	128.44	351.21	586.05	206.64	184.73	292.6	482.69	431.11	--	At4g02890	0.465334
bl_044146	1.26	0.66	2.15	2.98	6.27	1.31	2.5	2.98	7.04	5.25	--	At5g04220	0.465266
bl_028594	8.05	7.24	6.99	14.26	27.43	6.59	9.35	14.98	27.73	26.71	--	At4g12560	0.464943
bl_016429	0.26	1.13	4.46	10.02	18.02	0.18	3.68	6.23	15.44	11.54	--	At3g54010	0.464928
bl_035036	2.02	3.03	8.7	10.09	25.01	1.06	4.49	11	31.16	32.05	--	At1g03230	0.464637
bl_030986	3.74	4.37	17.65	21.35	45.98	2.82	17.52	24.74	39.48	32.98	--	At5g63970	0.464612
bl_032135	10.29	11.06	12.42	19.94	31.19	14.79	12	21.29	28.01	28.68	--	At3g04460	0.46456
bl_013915	0.08	0.66	13	842.09	2097.5	0.26	8.3	232.08	3091.29	3023.35	--	--	0.464417
bl_030630	76.75	62.3	119.2	163.59	311.04	104.07	95.42	100.04	409.6	341.23	--	At5g42570	0.464376
novel.5647	0	0.05	2.34	10.25	21.73	0	7.22	7.77	18.63	15.66	--	--	0.464367
bl_045183	10.24	13.63	18.76	78.15	142.63	12.37	21.22	37.2	146.96	180.27	--	At3g07360	0.464291
bl_015898	8.12	8.38	11.61	18.04	24.87	10.46	13.39	17.66	20.69	19.34	--	At1g08710	0.464282
bl_012765	3.49	4.96	13.12	31.64	64.31	6.19	8.73	21.42	58.27	51.25	--	At2g04160	0.464269
bl_018787	12.39	13.54	29.01	47.67	80.76	19.06	26.72	42.74	61.59	63.05	--	At5g49940	0.46426
bl_043811	0.03	0.04	0.1	0.5	1.34	0.01	0.35	0.9	1.44	2.08	--	At5g59190	0.464129
bl_040018	12.11	9.54	10.84	19.61	39.71	12.65	11.42	19.53	47.5	42.53	--	At3g02070	0.464081
novel.8814	0.15	0.9	5.59	9.98	20.76	0.31	5.75	10.18	16.71	14.5	--	--	0.464001
bl_017061	0.4	0.89	3.74	10.14	25.89	1.36	1.31	5.84	27.26	20.23	--	At2g33180	0.463967
novel.630	1.4	16.29	110.98	239.46	785.78	15.63	280.88	396.38	1159.59	1221.41	--	At1g21945	0.463912
bl_003504	7.84	11.56	27.91	74.8	189.07	27.81	27.19	39.97	302.99	283.83	--	At3g45980	0.463899
bl_039453	0.22	0.91	1.39	3.46	6.19	0.32	1.73	2.24	4.54	4.7	--	At5g43630	0.463894
novel.592	0	0.46	13.88	60.37	116.32	0	10.6	21.87	107.99	59.57	--	--	0.463857
bl_025771	0.32	1.25	1.52	5.17	8.34	0.82	2.64	3.28	6.73	7.64	--	At5g08160	0.463843
novel.5277	0	0	0.21	2.45	5.26	0	2.01	1.34	4.41	4	--	--	0.463622
bl_043306	63.05	55.5	57.96	112.63	178.56	54.03	80.97	125.2	136.36	160.93	--	At2g47350	0.463612
bl_024329	0.03	0.35	2.6	123.39	437.72	0.95	2.49	52.85	693.05	568.84	--	At2g47770	0.463586
bl_022778	16.03	14.64	27.16	35.77	59.3	30.89	26.32	44.65	58.85	75.73	--	--	0.463578
bl_014016	17.39	25.18	40.84	45.06	63.26	29.78	35.35	42.11	55.72	55.65	--	At3g47160	0.463574
bl_044241	0	0.09	0.28	0.74	3.7	0.05	0.31	2.02	4.65	3.59	--	At2g45360	0.463544
novel.2305	0.68	0.54	0.46	1.51	3.11	1.15	1.25	1.76	4.32	4.45	--	At3g51550	0.463535
bl_015951	720.72	1929.04	7216.09	12819.3	29298.6	2525.08	7148.31	13118	25342.1	27860.7	--	--	0.463334
bl_020038	0.02	0	0.08	2.69	7.71	0	0.08	0.78	8.68	6.31	--	At1g79520	0.463204
bl_004750	10.15	13.14	25.26	32.48	56.53	17.22	26.54	34.14	49.76	59.39	--	At3g60300	0.463117
bl_013891	43.59	39.41	55.29	73.46	124.65	55.27	64.06	88.64	105.84	100.98	--	At5g26990	0.463035
bl_003264	26.04	45.82	58.08	61.39	88.98	26.8	45.32	50.49	95.69	122.87	--	At4g14880	0.463019
bl_031627	30.7	18.21	14.14	40.04	81.17	16.16	9.01	35.79	108.75	104.5	--	At5g17230	0.462753
bl_025810	33.71	51.39	54.96	113.06	169.8	35.32	87.56	94.95	141.1	214.48	--	At2g05160	0.462713
bl_020987	8.2	7.15	15.77	36.14	67.94	11.98	16.06	24.73	53.22	48.69	--	At3g02070	0.462466
bl_007088	62.29	116.68	192.93	756.69	1449.15	136.82	138.99	328.22	1260.75	1528.97	--	--	0.462408
novel.8113	0	0.02	0.07	0.36	0.95	0	0.07	0.41	0.89	1.01	--	At5g17850	0.462141
bl_017873	2.13	2.05	3.06	4.28	7.5	3.06	3.67	4.73	7.34	6.24	--	At3g42770	0.461969
bl_019129	49.67	51.9	169.41	389.56	836.49	104.42	129.54	233.24	755.21	628.78	--	--	0.461867
bl_017343	23.07	49.6	65.84	112.94	178.11	55.8	65.39	105.09	134.63	219.54	--	At3g53140	0.461792
bl_043534	126.05	142.94	102.16	262.1	418.39	112.51	73.59	180.08	501.2	668.69	--	At2g40300	0.46175
bl_024567	2.39	4.53	10.48	14.13	28.74	5.31	11.34	17.68	23.62	32.75	bZIP	At5g24800	0.461734
bl_001844	9.41	11.91	13.4	18.15	38.26	12.75	12.74	20.02	41.87	45.93	--	At1g76250	0.461484
bl_024564	25.3	19.72	20.59	30.83	44.65	20.49	20.77	28.77	48.89	57.37	--	At5g24810	0.461476
novel.1514	0.01	0.14	0.67	5.67	10.56	0.02	1.4	3.19	8.01	7.59	--	--	0.461372
bl_001952	0.07	0.77	2.3	9.03	25.65	0.08	1.79	9.64	22.12	20.25	--	At1g75900	0.46135
bl_009232	23.32	22.88	19.79	50.75	103.09	21.04	14.21	29.34	111.02	102.27	--	At5g20070	0.461315
bl_040262	103.36	213.19	1044.27	2298.23	5203.05	378.93	874.72	1527.33	4468.67	3615.92	--	At5g63030	0.46116
bl_026074	16.71	21.33	17.05	31.48	49.61	11.16	25.79	21.97	50.12	62.56	--	At1g73880	0.461028
novel.7968	4.63	0.82	4.69	14.16	37.71	4.35	11.33	17.27	33.15	40	--	At1g20390	0.460962
bl_009692	1.84	1.46	1.86	4.84	10.87	1.23	3.62	5.38	10.43	11.98	--	--	0.460745
bl_018094	19.48	19.18	21.56	31.48	51.5	25.28	24.06	33.03	46.87	49.2	--	At1g59650	0.460634
bl_026114	15.83	43.32	103.18	173.76	303.7	47.58	96.17	138.86	212.62	336.23	--	At1g30910	0.460594
bl_010746	33.51	51.99	64.51	104.74	211.83	41.02	62.08	113.49	169.96	159.85	NAC	At1g01720	0.460533
bl_001182	0.13	0.46	0.85	1.86	4.55	0.37	0.97	1.69	5.75	7.54	--	At2g30140	0.460498
bl_028648	19.18	14.53	20.44	30.34	54.45	18.5	20.84	21.74	58.53	53.27	--	At5g45760	0.460003
bl_025283	55.27	64.36	78.06	122.64	179.47	54.65	77.12	75.2	167.37	226.93	--	At4g12130	0.459896
bl_026532	16.43	15.44	20.96	39.62	76.12	18.94	25.81	43.19	58.02	70.76	--	At5g50960	0.459814
bl_040121	31.46	33.97	53.62	72.28	111.77	38.98	30.44	42.97	93.06	104.03	--	Hs4885539	0.459728
bl_044721	5.26	4.9	4.73	10.41	18.47	7.11	4.83	8.46	17.33	21.39	--	At1g52920	0.459702
novel.7709	86.65	150.36	173.05	442.74	814.18	294.57	259.05	494.69	631.19	1039.13	--	--	0.459691
bl_022642	19.31	15.64	39.5	65.1	291.99	33.08	35.98	78.99	342.34	229.51	--	At3g06890	0.459632
bl_036967	0	1.08	12.15	80.22	270.01	0.45	13.14	44.52	278.25	293.04	--	At2g23110	0.459405
bl_006598	11.71	25.59	84.26	154.54	389.13	71.01	111.58	184.27	332.65	473.4	--	At2g44310	0.459264
bl_042582	11.12	16.41	19.34	61.13	145.05	9.02	25.45	44.66	127.87	164.98	--	At3g51420	0.459203
bl_025141	16.44	16.52	16.76	23.53	38.15	16.79	17.91	23.36	35.31	32.41	--	At1g12710	0.459146
novel.1202	0	0.01	0.05	0.35	1.98	0	0.16	0.35	2.43	2.1	--	--	0.459043
novel.28	1.66	3.24	5.18	10.65	20.53	3.96	6.11	8.45	16.49	15.51	--	At1g47910	0.459028
novel.6277	0	0.52	6.05	10.49	21.47	0.51	3.02	6.29	14.77	17.65	--	--	0.458916
bl_015872	7.22	8.06	12.06	20.37	38.81	7.06	10.62	15.71	29.32	26.28	--	At1g22180	0.458697
bl_028425	355.83	388.68	1369.55	2057.46	5788.41	604.57	1474.98	2296.92	5141.82	4791.68	--	YKL160w	0.458685
bl_040927	70.47	67.84	99.16	132.67	196.4	106.78	97.75	110.86	162.06	173.17	--	At4g31130	0.458652
bl_029744	2.23	22.71	110.73	281.17	552	12.16	84.76	180.88	316.36	331.49	--	At5g54500	0.458601
novel.2694	1.85	1.36	1.29	4.34	11.66	1.73	1.47	5.75	10.1	10.06	--	--	0.458476
bl_024764	39.92	53.23	72.12	100.73	155.77	52.74	80.93	73.15	119.45	132.96	--	At4g03020	0.458304
bl_010312	0.24	0.08	1.22	1.63	4.17	0.18	0.42	1.27	3.19	3.79	--	At1g03230	0.458203
bl_023377	7.86	3.88	8.39	11.87	24.16	2.95	10.07	12.17	18.71	23.88	--	At4g17100	0.458175
novel.72	2.03	8.54	56.07	87.13	180.59	4.49	46.03	55.22	129.89	122.14	--	--	0.45804
bl_007849	0.67	0.42	0.91	5.66	15.97	1.35	1.67	6.78	13.24	20.99	MYB	At5g04760	0.457981
bl_017178	49.36	55.52	123.58	183.48	300.41	94.5	124.98	124.58	221.59	241.06	--	At2g16710	0.457941
bl_002387	5.61	6.43	5.13	9.58	19.35	4.85	4.25	7.77	20.63	24.57	--	At1g49380	0.457923
bl_012048	10.32	9.66	7.24	18.8	40.25	9.45	8.34	14.88	34.71	35.35	--	At2g34630	0.457861
bl_007362	5.95	6.85	9.5	14.15	24.31	7.34	10.4	9.78	20.86	23.16	--	At1g51340	0.457785
bl_010941	19.09	17.8	19.82	33.2	60.75	24.83	18.13	26.82	53.16	57.95	--	At1g43860	0.457612
bl_041291	0.56	0.89	2.4	34.13	125.26	0.9	4.16	12.23	124.69	93.73	--	--	0.45754
bl_017067	6.72	8.14	12.63	15.78	29.46	10.16	8.82	11.71	28.24	34.01	--	At5g42560	0.457284
bl_042425	1.34	0.93	1.6	4.41	12.36	0.87	1.82	3.55	10.51	11.04	--	At4g05020	0.45712
bl_027251	22.43	53.75	41.26	95.47	173.64	64.87	80.42	103.44	128.95	188.97	--	At2g15890	0.457052
novel.2794	0	0	0	0.5	2.56	0	0	0.44	2.59	1.69	--	--	0.456972
bl_003153	2.14	1.68	3.8	6.59	12.31	1.99	1.92	3.69	9.8	11.96	--	At1g04410	0.456874
bl_002229	2.78	2.86	4.77	11.17	25.55	4.41	4.41	7.9	19.11	15.65	--	At2g20120	0.456781
bl_017201	27.78	21.25	35.87	62.99	221.51	36.91	38.26	80.9	220.78	275.68	--	At2g36320	0.456659
bl_015888	0.22	0.43	1.88	4.48	14.93	0.57	3.39	6.32	11.75	15.77	--	At1g33110	0.456423
bl_011205	10.48	13.85	22.21	25.94	48.28	18.67	21.08	27.9	37.41	40.49	--	At2g35500	0.456281
bl_044275	10.97	22.95	71.16	219.52	779.38	18.81	136.62	269.33	585.65	494.18	--	At3g52180	0.455937
bl_030760	12	5.23	13.74	21.22	77.26	7.57	15.57	30.12	69.04	64.53	--	--	0.455852
bl_030713	2.27	2.94	7.85	63.38	233.69	1.88	12.44	40.77	195.57	154.22	Others	At3g21880	0.455757
bl_010745	31.67	46.24	81.62	86.67	191.89	50.6	55.36	97.68	151.2	155.35	--	At1g01720	0.455571
bl_008839	2.37	6.24	9.15	46.11	129.01	2.81	21.21	19.44	109.4	149.91	Others	At1g78600	0.455364
bl_042578	12.42	13.02	15.58	47.41	127.27	12.01	21.13	38.89	103.38	137.53	--	At3g51440	0.455243
novel.6267	0.43	0.53	1.7	3.81	10.85	0.84	2.61	5.91	6.63	8.71	--	--	0.455082
bl_028092	4.6	5.2	9.71	13.84	37.44	7.08	7.33	13.89	30.89	37.56	--	At4g09010	0.454981
novel.3442	0.6	1.78	5.81	10.07	23.92	3.49	6.68	8.46	16.73	21.42	--	--	0.454856
bl_025011	0.2	0.57	0.88	1.94	9.58	0.49	0.87	2.51	8.66	8.55	--	At4g01970	0.454687
bl_028913	19.07	27.7	54.65	84.02	183.42	29.34	56.89	66.3	124.46	149.91	--	At5g64370	0.454588
bl_041908	2.24	2.98	4.11	8.92	25.42	3.36	5.85	9.57	19.12	18.12	--	At5g53050	0.4545
bl_041900	54.39	54.27	80.58	110.93	216.24	80.12	82.81	99.44	171.03	170.49	--	At5g53000	0.454271
bl_023205	14.57	17	22.76	75.97	230.48	16.67	21.85	44.86	191.39	252.06	--	At4g17940	0.454266
bl_040447	19.03	114.27	241.38	673.04	2459.04	199.08	204.63	432.09	1971.62	2146.86	--	At5g17460	0.453739
bl_043980	0	2.93	13.19	20.9	65.82	0.51	10.78	18.14	46.95	58.24	--	--	0.452713
